# Supplementary material for: The Prevalence of Educational Neuromyths among Hungarian Pre-Service Teachers
Source: J Intell. 2023 Feb 3;11(2):31. doi: 10.3390/jintelligence11020031 (PMC9963927; doi:10.3390/jintelligence11020031)
Supplement: Supplementary file 1 [file jintelligence-11-00031-s001.zip]

Archive with 1 entries (1 files):
- jintelligence-2101979-supplementary.pdf
